# Supplementary material for: Compounds enhancing human sperm motility identified using a high-throughput phenotypic screening platform
Source: Hum Reprod. 2022 Jan 20;37(3):466–75. doi: 10.1093/humrep/deac007 (PMC8888995; doi:10.1093/humrep/deac007)
Supplement: deac007_Supplementary_Table_1 [file deac007_supplementary_table_1.xlsx]

## Sheet: Sheet1
Name	Library	ECx [µM]	Effect [% of control]	hill_slope	smiles
TAK-063	reframe	0.04	145.49	1.337	COc1cn(nc(-c2ccnn2-c3ccccc3)c1=O)-c4ccc(cc4F)-n5cccn5
RFM-012-216-7	reframe	0.14	127.55	2.867	CCOCCn1nc(C(N)=O)c2nc(nc(Nc3cc(C)ccn3)c12)N(C)CC
GW 843682X	tocris_screenplus	0.17	192.36	1.166	COc1c(OC)cc2n(cnc2c1)-c3cc(OCc4ccccc4C(F)(F)F)c(s3)C(N)=O
Torin2	lopac	0.2	200.9	1.507	Nc1ncc(cc1)-c2ccc3ncc4c(n(c(=O)cc4)-c5cc(ccc5)C(F)(F)F)c3c2
Linsitinib	pathogenbox	0.24	190.95	1.596	C[C@@]1(O)C[C@@H](C1)c2nc(-c3ccc4ccc(nc4c3)-c5ccccc5)c6c(N)nccn26
Torin 2	tocris_screenplus	0.24	190.35	1.309	Nc1ccc(cn1)-c2ccc3ncc4c(n(c(=O)cc4)-c5cccc(c5)C(F)(F)F)c3c2
Tolafentrine	reframe	0.26	152.77	1.061	COc1cc2C3CN(C)CCC3N=C(c4ccc(NS(=O)(=O)c5ccc(C)cc5)cc4)c2cc1OC
Epetirimod esilate	reframe	0.32	165.97	0.804	CC(C)Cn1cnc2c(N)nc3cccnc3c12
E6005	reframe	0.33	150.66	1.258	CNc1nc(-c2cccc(NC(=O)c3ccc(cc3)C(=O)OC)c2)c4cc(OC)c(OC)cc4n1
GABAalpha2/alpha3 agonists	reframe	0.35	137.8	0.732	CC(C)(O)c1ccn2c(cnc2n1)-c3ccc(F)c(c3)-c4c(F)cccc4C#N
JNJ-42396302	reframe	0.39	158.14	0.917	COCCc1ccc(cn1)-c2c(C)nc3c(ccnn23)N4CCOCC4
parogrelil hydrochloride	reframe	0.48	152.11	2.142	Clc1ccc(CCCOc2n[nH]c(=O)c(Br)c2NCc3cccnc3)cc1
RG-7203	reframe	0.49	162.18	2.037	Cn1ncc(C(=O)NCC(C)(C)O)c1C(=O)Nc2ccn3cc(nc3n2)-c4ccccc4
TREQUINSIN	reframe	0.5	142.72	1.4	COc1cc2CCn3c(cc(=Nc4c(C)cc(C)cc4C)n(C)c3=O)-c2cc1OC
dextofisopam	reframe	0.54	142.76	0.826	CCC1=C(C)NN=C(c2ccc(OC)c(OC)c2)c3cc(OC)c(OC)cc13
Papaverine hydrochloride	lopac	0.55	174.79	1.605	Cl.COc1ccc(Cc2nccc3c2cc(OC)c(OC)c3)cc1OC
LY-3023414	reframe	0.56	139.91	4.015	CO[C@@H](C)Cn1c2c(cnc3ccc(cc23)-c4cncc(c4)C(C)(C)O)n(C)c1=O
KF 15832	reframe	0.61	142.98	2.034	CC1CC(=O)NN=C1c2ccc3c(NCc4ccccc4)ncnc3c2
RFM-000-456-8	reframe	0.62	139.9	0.854	COc1cc2CCn3c(cc(NCC(C)C)nc3=O)-c2cc1OC
CARBAZERAN	reframe	0.63	145.96	1.461	CCNC(=O)OC1CCN(CC1)c2nncc3cc(OC)c(OC)cc23
U 90042	reframe	0.69	138.7	1.019	Clc1ccc-2c(c1)C3=NCCN3c4c(ncn24)-c5noc(n5)C6CC6
Integrity 452641	reframe	0.77	132.12	1.157	CCOCCn1nc(CC)c2nc(nc(Nc3cc(C)ccn3)c12)N4CCC(CC4)C(O)=O
NS-11394	reframe	0.85	100	4.95	CC(C)(O)c1ccc2n(cnc2c1)-c3cccc(c3)-c4ccccc4C#N
Clofarabine	cloud_enamine	0.92	202.3	1.824	Nc1c2ncn(C3OC(CO)C(O)C3F)c2nc(Cl)n1
LMP-420	reframe	0.97	134.43	0.7	Nc1nc(Cl)c2ncn(CCCCCB(O)O)c2n1
RFM-003-844-8	reframe	1.01	136.47	1.282	CCOC(=O)N1CCN(CC1)c2ncnc3cc(OC)c(OC)cc23
Brequinar soldium salt hydrate	reframe	1.06	147.29	0.87	Cc1c(nc2ccc(F)cc2c1C(O)=O)-c3ccc(cc3)-c4ccccc4F
L 648051	reframe	1.07	150.46	1.321	CCCc1c(O)c(ccc1OCCCS(=O)(=O)c2ccc(cc2)C(=O)CCC(O)=O)C(C)=O
BNC105	reframe	1.11	139.87	2.273	COc1ccc2c(C(=O)c3cc(OC)c(OC)c(OC)c3)c(C)oc2c1O
clofarabine	reframe	1.11	162.65	1.141	Nc1nc(Cl)nc2n(cnc12)C3OC(CO)C(O)C3F
Eupatorin	lopac	1.21	100	2.122	COc1c(O)cc(cc1)-c2cc(=O)c3c(O)c(OC)c(OC)cc3o2
ETHAVERINE HYDROCHLORIDE	reframe	1.28	154.6	1.799	CCOc1ccc(Cc2nccc3cc(OCC)c(OCC)cc23)cc1OCC
MMV026356	pathogenbox	1.42	182.79	1.39	CCn1ncc2c(NC3CCOCC3)c(CNC(=O)c4ccnn4C)c(C)nc12
Trequinsin hydrochloride	tocris_screenplus	1.49	202.3	1.069	Cl.COc1c(OC)cc-2c(CCn3c(=O)n(C)c(cc23)=Nc4c(C)cc(C)cc4C)c1
HTH 01-015	tocris_screenplus	1.51	176.72	1.629	CN1c2cc3ccccc3cc2C(=O)N(C)c4c1nc(Nc5cn(nc5)C6CCNCC6)nc4C
BAY 61-3606 hydrochloride hydrate	lopac	1.58	128.16	0.822	Cl.COc1ccc(cc1OC)-c2cc3ncc(C)n3c(Nc4ncccc4C(N)=O)n2
RFM-012-260-1	reframe	1.63	176.53	1.487	CCOc1nc(N)c2ncn(C3CCCCC3)c2n1
Ethaverine	reframe	1.68	158.54	2.077	CCOc1ccc(Cc2nccc3cc(OCC)c(OCC)cc23)cc1OCC
TP 003	tocris_screenplus	1.72	161.92	3.117	CC(C)(O)c1c(F)c2ncc(n2cc1)-c3ccc(F)c(c3)-c4ccc(F)cc4C#N
R1487 (Hydrochloride)	reframe	1.97	158.59	1.488	Cn1c2nc(NC3CCOCC3)ncc2cc(Oc4ccc(F)cc4F)c1=O
cinepazet	reframe	2.02	142.75	2.685	CCOC(=O)CN1CCN(CC1)C(=O)C=Cc2cc(OC)c(OC)c(OC)c2
RFM-011-703-3	reframe	2.02	149.53	4.425	COc1ncccc1-c2cnc(N)c(Nc3ccc4[nH]ccc4c3)n2
HTH-01-015	lopac	2.2	181.96	2.208	CN1c2c(cc3ccccc3c2)C(=O)N(C)c4c1nc(Nc5cn(nc5)C6CCNCC6)nc4C
CP466722	lopac	2.24	186.5	0.774	COc1c(OC)cc2c(c1)ncnc2-n3nc(nc3N)-c4ccccn4
RFM-012-242-9	reframe	2.3	161.2	1.625	CCOc1nc(N)c2ncn(C3CCCC3)c2n1
Brequinar sodium salt hydrate	lopac	2.34	190.43	1.249	[Na+].Cc1c(C([O-])=O)c2c(ccc(F)c2)nc1-c3ccc(cc3)-c4c(F)cccc4
Cladribine	reframe	2.44	135.03	1.053	Nc1nc(Cl)nc2n(cnc12)[C@H]3C[C@H](O)[C@@H](CO)O3
TCS 359	tocris_screenplus	2.53	184.72	5.737	COc1ccc(cc1OC)C(=O)Nc2c(C(N)=O)c3c(CCCC3)s2
MMV688313	pathogenbox	2.59	181.34	2.385	COc1ccc(cc1OC)-c2nnc3ccc(cn23)-c4cccc(c4)C(C)C
Benzamil hydrochloride	prestwick	2.79	142.52	6.709	Cl.NC(NCc1ccccc1)=NC(=O)c2nc(Cl)c(N)nc2N
Clofarabine	tocris_screenplus	2.89	195.96	2.426	Nc1nc(Cl)nc2c1ncn2C3OC(CO)C(O)C3F
LDN-214117	lopac	2.94	181.24	2.168	COc1cc(cc(OC)c1OC)-c2cc(cnc2C)-c3ccc(cc3)N4CCNCC4
RFM-012-252-1	reframe	2.94	166.11	1.085	CCCOc1nc(N)c2ncn(C3CCCC3)c2n1
PF 573228	tocris_screenplus	2.95	145.04	1.837	CS(=O)(=O)c1cc(CNc2c(cnc(Nc3cc4c(NC(=O)CC4)cc3)n2)C(F)(F)F)ccc1
AZD6738	reframe	3.09	151.37	0.853	C[C@@H]1COCCN1c2cc(nc(n2)-c3ccnc4[nH]ccc34)C5(CC5)[S@](C)(=N)=O
RFM-012-176-6	reframe	3.19	133.2	3.87	COc1cc2nc(nc(N)c2cc1OC)N3CCNCC3
TWS 119	tocris_screenplus	3.19	146.05	2.268	OC(=O)C(F)(F)F.OC(=O)C(F)(F)F.Nc1cc(ccc1)-c2cc3c(Oc4cc(O)ccc4)ncnc3[nH]2
SID 3712249	lopac	3.33	168.72	1.466	Nc1nc(cc2c(C#N)c(nc(N)c12)N3CCCC3)N4CCCC4
XMD 8-92	tocris_screenplus	3.44	179.16	1.387	CCOc1c(Nc2ncc3N(C)C(=O)c4c(cccc4)N(C)c3n2)ccc(c1)N5CCC(O)CC5
CGS-15943	lopac	3.46	181.51	1.006	Nc1nc2ccc(Cl)cc2c3nc(nn13)-c4ccco4
Amiodarone hydrochloride	lopac	3.53	150.06	3.668	Cl.CCCCc1c(C(=O)c2cc(I)c(OCCN(CC)CC)c(I)c2)c3ccccc3o1
Imatinib	cloud_enamine	3.56	143.52	2.284	CN1CCN(Cc2ccc(cc2)C(=O)Nc3cc(Nc4nc(ccn4)-c5cnccc5)c(C)cc3)CC1
Dipyridamole	tocris_screenplus	3.57	154.09	2.629	OCCN(CCO)c1nc(N2CCCCC2)c3nc(nc(N4CCCCC4)c3n1)N(CCO)CCO
PJ 34 hydrochloride	tocris_screenplus	3.62	156.5	1.788	Cl.CN(C)CC(=O)Nc1cc2c([nH]c(=O)c3ccccc23)cc1
MMV687170	pathogenbox	3.91	186.28	1.375	COc1ccc(Cn2cnc3c(nc(Cl)nc23)-c4ccco4)cc1
Trimebutine	prestwick	4.19	168.02	1.684	CCC(COC(=O)c1cc(OC)c(OC)c(OC)c1)(N(C)C)c2ccccc2
KRN633	lopac	4.83	161.33	1.203	CCCNC(=O)Nc1c(Cl)cc(Oc2ncnc3cc(OC)c(OC)cc23)cc1
Apadoline	reframe	4.86	133.17	1.853	CCCNC(=O)c1ccc2Sc3ccccc3N(C(C)CN4CCCC4)c2c1
Tracazolate hydrochloride	prestwick	5.04	181.41	0.875	Cl.CCCCNc1c2cnn(CC)c2nc(C)c1C(=O)OCC
Piperlongumine	lopac	5.07	178.68	1.079	COc1cc(C=CC(=O)N2CCC=CC2=O)cc(OC)c1OC
WHI-P 154	tocris_screenplus	5.11	155.98	1.063	COc1c(OC)cc2c(Nc3cc(Br)c(O)cc3)ncnc2c1
K 02288	tocris_screenplus	5.13	152.07	1.182	COc1cc(cc(OC)c1OC)-c2cc(cnc2N)-c3cccc(O)c3
MMV690028	pathogenbox	5.21	168.29	1.48	COc1c(OCCCCOc2ccc(-c3n[nH]nn3)cc2)cc(C4=NN(C5CCCCCC5)C(C4(C)C)=O)cc1
MMV023985	pathogenbox	6.04	170.51	1.479	COc1ccc(cc1OC)-c2cnc3ccc(nn23)N4CCCC4
MMV688283	pathogenbox	6.59	154.53	1.56	CN1CCN(CC1)S(=O)(=O)c2ccc(cc2)-c3ccc4c(Nc5ncc(Cl)cn5)ccnc4c3
UK 14304	lopac	6.83	142.96	1.469	Brc1c(NC2=NCCN2)ccc3c1nccn3
DC_AC50	lopac	7.68	134.82	1.164	Nc1c(sc2nc3c(CCC3)cc12)C(=O)Nc4c(Br)cc(F)cc4F
P-218	reframe	8.95	127.52	1.289	CCc1nc(N)nc(N)c1OCCCOc2ccccc2CCC(O)=O
Linsitinib	reframe	9.21	133.69	7.118	C[C@@]1(O)C[C@@H](C1)c2nc(-c3ccc4ccc(nc4c3)-c5ccccc5)c6c(N)nccn26
RFM-012-209-8	reframe	13.46	147.78	1.034	COc1nc(N)c2ncn(C3CCCC3)c2n1
Cladribine	prestwick	13.63	172.22	0.94	Nc1nc(Cl)nc2c1ncn2C3CC(O)C(CO)O3
ACT-132577	reframe	14.29	131.14	0.611	NS(=O)(=O)Nc1ncnc(OCCOc2ncc(Br)cn2)c1-c3ccc(Br)cc3
SB 218078	tocris_screenplus	16.09	158.74	2.519	O=C1NC(=O)c2c1c3c4n(C5CCC(O5)n6c7c(cccc7)c2c46)c8ccccc38
LRRK2-IN-1	tocris_screenplus	17.02	182.46	0.869	COc1c(Nc2ncc3N(C)C(=O)c4c(cccc4)N(C)c3n2)ccc(c1)C(=O)N5CCC(CC5)N6CCN(C)CC6
Dipyridamole	cloud_enamine	18.08	162.29	0.876	OCCN(CCO)c1nc2c(nc(nc2N3CCCCC3)N(CCO)CCO)c(n1)N4CCCCC4
Ibudilast	tocris_screenplus	18.69	167.28	1.282	CC(C)C(=O)c1c2ccccn2nc1C(C)C
FPL-59257	reframe	19.03	159.62	0.388	CCCc1c(OCCCOc2ccc3c(oc(CCC(O)=O)cc3=O)c2CCC)ccc(C(C)=O)c1O
UK 14304	tocris_screenplus	25.84	148.3	0.894	Brc1c(NC2=NCCN2)ccc3nccnc13
TC Mps1 12	tocris_screenplus	35.14	154.37	0.548	CC(C)(C)Nc1nc(Nc2ccc(cc2)C(N)=O)cc(N)c1C#N
SCH 58261	lopac	35.25	147.09	0.81	Nc1nc2c(cnn2CCc3ccccc3)c4nc(nn14)-c5ccco5
Benafentrine dimaleate	reframe	42.9	140.74	0.489	COc1cc2[C@@H]3CN(C)CC[C@@H]3N=C(c4ccc(NC(C)=O)cc4)c2cc1OC
LY-294002 hydrochloride	lopac	48.25	133.52	0.871	Cl.O=c1cc(oc2c(cccc12)-c3ccccc3)N4CCOCC4
LUF 5834	tocris_screenplus	63.6	166.35	0.615	Nc1nc(SCc2ncc[nH]2)c(C#N)c(-c3ccc(O)cc3)c1C#N
analog of E-3710	reframe	91.29	151.22	0.572	Cc1cnc(CSc2nc3ccccc3[nH]2)c(C)c1OCC4COC(C)(C)OC4
Benzamil hydrochloride	lopac	201.7	146.67	0.995	Cl.NC(NCc1ccccc1)=NC(=O)c2nc(Cl)c(N)nc2N
Ro 3280	tocris_screenplus	246.6	153.97	0.989	COc1c(Nc2ncc3N(C)C(=O)C(F)(F)CN(C4CCCC4)c3n2)ccc(c1)C(=O)NC5CCN(C)CC5
SCH 58261	tocris_screenplus	348.8	160.31	1.167	Nc1nc2c(cnn2CCc3ccccc3)c4nc(nn14)-c5ccco5
(R)-DRF053 dihydrochloride	tocris_screenplus	433.6	165.94	1.05	Cl.Cl.CCC(CO)Nc1nc(Nc2cc(ccc2)-c3ncccc3)c4ncn(C(C)C)c4n1
KU 60019	tocris_screenplus	1013	163.07	0.847	CC1CN(CC(=O)Nc2cc3c(Sc4c(cccc4C3)-c5cc(=O)cc(o5)N6CCOCC6)cc2)CC(C)O1
Ibudilast	lopac	1184	147.03	0.727	CC(C)C(=O)c1c2ccccn2nc1C(C)C
Copanlisib hydrochloride	reframe	1679	100	0.819	COc1c(OCCCN2CCOCC2)ccc3C4=NCCN4C(NC(=O)c5cnc(N)nc5)=Nc13
PD153035 hydrochloride	lopac	1767	141.35	0.891	Cl.COc1c(OC)cc2c(Nc3cccc(Br)c3)ncnc2c1
RFM-012-180-2	reframe	2193	138.36	0.688	CCOCCn1nc(C(=O)OC)c2nc(nc(Nc3cc(C)ccn3)c12)N(C)CC
PF-2545920	reframe	n.d.	130.39	-26.54	Cn1cc(c(n1)-c2ccc(OCc3ccc4ccccc4n3)cc2)-c5ccncc5
THIMEROSOL	reframe	n.d.	206.2	0.256	CC[Hg]Sc1ccccc1C([O-])=O
