# Supplementary material for: Compounds enhancing human sperm motility identified using a high-throughput phenotypic screening platform
Source: Hum Reprod. 2022 Jan 20;37(3):466–75. doi: 10.1093/humrep/deac007 (PMC8888995; doi:10.1093/humrep/deac007)
Supplement: deac007_Supplementary_Table_2 [file deac007_supplementary_table_2.xlsx]

## Sheet: Sheet1
Name	PDE target	Mode	Annotation	smiles
CARBAZERAN	non-selective	increasing	PDE inhibitor (non-selective)	CCNC(=O)OC1CCN(CC1)c2nncc3cc(OC)c(OC)cc23
parogrelil hydrochloride	non-selective	increasing	PDE inhibitor (non-selective)	Clc1ccc(CCCOc2n[nH]c(=O)c(Br)c2NCc3cccnc3)cc1
ETHAVERINE HYDROCHLORIDE	non-selective	increasing	PDE inhibitor (non-selective)	CCOc1ccc(Cc2nccc3cc(OCC)c(OCC)cc23)cc1OCC
Ethaverine	non-selective	increasing	PDE inhibitor (non-selective)	CCOc1ccc(Cc2nccc3cc(OCC)c(OCC)cc23)cc1OCC
Ibudilast	non-selective	increasing	PDE inhibitor (non-selective)	CC(C)C(=O)c1c2ccccn2nc1C(C)C
Papaverine hydrochloride	non-selective	increasing	Phosphodiesterase inhibitor	Cl.COc1ccc(Cc2nccc3c2cc(OC)c(OC)c3)cc1OC
Dipyridamole	non-selective	increasing	Dipyridamole a non-nitrate coronary vasodilator that also inhibits platelet aggregation is combined with other anticoagulant drugs such as warfarin to prevent thrombosis in patients with valvular or vascular disorders.	OCCN(CCO)c1nc2c(nc(nc2N3CCCCC3)N(CCO)CCO)c(n1)N4CCCCC4
IBMX	non-selective	inactive	PDE inhibitor (non-selective)	CC(C)Cn1c(=O)n(C)c(=O)c2[nH]cnc21
Deltarasin	non-selective	inactive	High affinity PDEdelta-KRAS interaction inhibitor	Cl.Cl.Cl.c1ccc(Cn2c(-c3ccc(OCC(C4CCNCC4)n4c(-c5ccccc5)nc5ccccc54)cc3)nc3ccccc32)cc1
Ro 20-1724	non-selective	inactive	Potent and selective cAMP phosphodiesterase inhibitor	CCCCOc1cc(CC2CNC(=O)N2)ccc1OC
Cilostazol	non-selective	inactive	Specific type III phosphodiesterase (PDE) inhibitor	O=C1CCc2cc(OCCCCc3nnnn3C3CCCCC3)ccc2N1
Caffeine	non-selective	inactive	Phosphodiesterase inhibitor; central stimulant	Cn1c(=O)c2c(ncn2C)n(C)c1=O
Anagrelide hydrochloride	non-selective	inactive	Anagrelide is a phosphodiesterase inhibitor with antiplatelet activity (IC50 = 36 nM for inhibition of phosphodiesterase-III)	Cl.O=C1CN2Cc3c(ccc(Cl)c3Cl)NC2=N1
Calmidazolium chloride	non-selective	inactive	Potent inhibitor of calmodulin activation of phosphodiesterase; stronglinhibits calmodulin-dependent Ca2+-ATPase	Clc1ccc(C(c2ccc(Cl)cc2)[n+]2ccn(CC(OCc3ccc(Cl)cc3Cl)c3ccc(Cl)cc3Cl)c2)cc1.[Cl-]
3-Isobutyl-1-methylxanthine	non-selective	inactive	Potent phosphodiesterase inhibitor; more active than theophylline at adenosine receptors	CC(C)Cn1c(=O)n(C)c(=O)c2[nH]cnc21
Pentoxifylline	non-selective	inactive	Inhibits synthesis of tumor necrosis factor alpha (TNF-alpha); phosphodiesterase inhibitor	CC(=O)CCCCn1c(=O)c2c(ncn2C)n(C)c1=O
Quercetin dihydrate	non-selective	inactive	Mitochondrial ATPase and phosphodiesterase (PDE) inhibitor; inhibits PI3-K activity	O=c1c(O)c(-c2ccc(O)c(O)c2)oc2cc(O)cc(O)c12
Theobromine	non-selective	inactive	Weak adenosine receptor antagonist; weak phosphodiesteraseinhibitor; diuretic; smooth muscle relaxant	Cn1cnc2c1c(=O)[nH]c(=O)n2C
Zaprinast	non-selective	inactive	Selective cGMP-phosphodiesterase type V inhibitor	CCCOc1ccccc1-c1nc(=O)c2nn[nH]c2[nH]1
Furamidine dihydrochloride	non-selective	inactive	Furamidine (DB75) binds to strings of AT base pair sequences in DNA's minor groove Furamidine has also been found to inihbit tyrosyl-DNA phosphodiesterase (Tdp1)	Cl.Cl.N=C(N)c1ccc(-c2ccc(-c3ccc(C(=N)N)cc3)o2)cc1
Caffeine	non-selective	inactive	Central nervous system stimulant. Antagonist at A1 and A2A adenosine receptors and inhibitor of cyclic nucleotide phosphodiesterases. Mobilizes calcium from intracellular stores and inhibits benzodiazepine binding to GABA receptors.	Cn1c(=O)c2c(ncn2C)n(C)c1=O
Sildenafil	non-selective	inactive	Sildenfail is a vasoactive agent used to treat erectile dysfunction and reduce symptoms in patients with pulmonary arterial hypertension (PAH).	CCCc1nn(C)c2c(=O)[nH]c(-c3cc(S(=O)(=O)N4CCN(C)CC4)ccc3OCC)nc12
Milrinone	non-selective	inactive	Milrinone inhibits erythrocyte phosphodiesterase resulting in an increase in erythrocyte cAMP (Cyclic adenosine monophosphate) activity.	Cc1[nH]c(=O)c(C
Theophylline	non-selective	inactive	Theophylline an xanthine derivative chemically similar to caffeine and theobromine is used to treat asthma and bronchospasm.	Cn1c(=O)c2[nH]cnc2n(C)c1=O
Etofylline	non-selective	inactive	Phosphodiesterases_Enzyme_Antispastic_Cardiovascular	Cn1c(=O)c2c(ncn2CCO)n(C)c1=O
Vinpocetine	non-selective	inactive	Phosphodiesterases_Enzyme_CNS Stimulant_Cardiovascular	CCOC(=O)C1=CC2(CC)CCCN3CCc4c(n1c1ccccc41)C32
Diprophylline	non-selective	inactive	Phosphodiesterases_Enzyme_Analeptic_Cardiovascular	Cn1c(=O)c2c(ncn2CC(O)CO)n(C)c1=O
Pentoxifylline	non-selective	inactive	Phosphodiesterases_Enzyme_Bronchodilator_Cardiovascular	CC(=O)CCCCn1c(=O)c2c(ncn2C)n(C)c1=O
Dipyridamole	non-selective	inactive	Phosphodiesterases_Enzyme_Anticoagulant_Cardiovascular	OCCN(CCO)c1nc(N2CCCCC2)c2nc(N(CCO)CCO)nc(N3CCCCC3)c2n1
Papaverine hydrochloride	non-selective	inactive	Phosphodiesterases_Enzyme_Antispastic_Cardiovascular	COc1ccc(Cc2nccc3cc(OC)c(OC)cc23)cc1OC.Cl
Bucladesine sodium salt	non-selective	inactive	Phosphodiesterases_Enzyme_Cardiovascular	CCCC(=O)Nc1ncnc2c1ncn2C1OC2OP(=O)([O-])OCC2C1OC(=O)CCC.[Na+]
Aminophylline	non-selective	inactive	Phosphodiesterases_Enzyme_Bronchodilator_Cardiovascular	Cn1c(=O)c2[nH]cnc2n(C)c1=O.Cn1c(=O)c2[nH]cnc2n(C)c1=O.NCCN
Doxofylline	non-selective	inactive	Phosphodiesterases_Enzyme_Bronchodilator_Respiratory	Cn1c(=O)c2c(ncn2CC2OCCO2)n(C)c1=O
Amrinone	non-selective	inactive	Phosphodiesterases_Enzyme_Cardiovascular	Nc1cc(-c2ccncc2)c[nH]c1=O
Theophylline monohydrate	non-selective	inactive	Phosphodiesterases_Enzyme_Bronchodilator_Cardiovascular	Cn1c(=O)c2[nH]cnc2n(C)c1=O.O
Zardaverine	non-selective	inactive	Phosphodiesterases_Enzyme_Bronchodilator_Respiratory	COc1cc(-c2ccc(=O)[nH]n2)ccc1OC(F)F
Milrinone	non-selective	inactive	Phosphodiesterases_Enzyme_Vasodilator_Cardiovascular	Cc1[nH]c(=O)c(C
Anagrelide	non-selective	inactive	Phosphodiesterases_Enzyme_Thrombolytic_Hematology	O=C1CN2Cc3c(ccc(Cl)c3Cl)N=C2N1
Trapidil	non-selective	inactive	Phosphodiesterases_Enzyme_Vasodilator_Cardiovascular	CCN(CC)c1cc(C)nc2ncnn12
BRL 50481	PDE7	inactive	Selective PDE7 inhibitor	Cc1ccc([N+](=O)[O-])cc1S(=O)(=O)N(C)C
Integrity 452641	PDE5	increasing	PDE5A inhibitor	CCOCCn1nc(CC)c2nc(nc(Nc3cc(C)ccn3)c12)N4CCC(CC4)C(O)=O
MY-5445	PDE5	inactive	PDE5 inhibitor	C=CC1(C)CC(=O)C2(O)C(C)(O1)C(OC(C)=O)C(O)C1C(C)(C)CCC(O)C12C
T 0156 hydrochloride	PDE5	inactive	Highly potent selective PDE5 inhibitor	COC(=O)c1c(-c2cc(OC)c(OC)c(OC)c2)c2ccnc(OCc3ncccn3)c2c(=O)n1Cc1ccnc(C)c1.Cl
Sildenafil citrate	PDE5	inactive	Orally active potent PDE5 inhibitor	CCCc1nn(C)c2c(=O)nc(-c3cc(S(=O)(=O)N4CCN(C)CC4)ccc3OCC)[nH]c12.O=C(O)CC(O)(CC(=O)O)C(=O)O
Zaprinast	PDE5	inactive	Phosphodiesterase 5_Enzyme_Erectile dysfunction treatment_Cardiovascular	CCCOc1ccccc1-c1nc(=O)c2[nH]nnc2[nH]1
Vardenafil	PDE5	inactive	Phosphodiesterase 5_Enzyme_Erectile dysfunction treatment_Cardiovascular	CCCc1nc(C)c2c(=O)nc(-c3cc(S(=O)(=O)N4CCN(CC)CC4)ccc3OCC)[nH]n12
Sildenafil	PDE5	inactive	Phosphodiesterase 5_Enzyme_Antihypertensive_Cardiovascular	CCCc1nn(C)c2c(=O)[nH]c(-c3cc(S(=O)(=O)N4CCN(C)CC4)ccc3OCC)nc12
E6005	PDE4	increasing	PDE4 inhibitor	CNc1nc(-c2cccc(NC(=O)c3ccc(cc3)C(=O)OC)c2)c4cc(OC)c(OC)cc4n1
Ibudilast	PDE4	increasing	Phosphodiesterase IV (PDE IV) inhibitor	CC(C)C(=O)c1c2ccccn2nc1C(C)C
Ro 20-1724	PDE4	inactive	PDE4 inhibitor	Nc1ncnc2c1nc(Br)n2C1OC2COP(=O)([O-])OC2C1O.[Na+]
Rolipram	PDE4	inactive	PDE4 inhibitor	CCC(=C(c1ccccc1)c1ccc(OCCN(C)C)cc1)c1ccccc1
(R)-(-)-Rolipram	PDE4	inactive	PDE4 inhibitor. More active enantiomer of rolipram (Cat. No. 0905)	Cl.O=c1cc(N2CCOCC2)oc2c(-c3ccccc3)cccc12
ICI 63197	PDE4	inactive	PDE4 inhibitor	CCCn1c(=O)c(C)cn2nc(N)nc12
YM 976	PDE4	inactive	PDE4 inhibitor	CCc1ccc2c(-c3cccc(Cl)c3)nc(=O)n(CC)c2n1
Irsogladine maleate	PDE4	inactive	PDE4 inhibitor; antiulcer agent	Nc1nc(N)nc(-c2cc(Cl)ccc2Cl)n1.O=C(O)C=CC(=O)O
Piclamilast	PDE4	inactive	Potent and selective PDE4 inhibitor	COc1ccc(C(=O)Nc2c(Cl)cncc2Cl)cc1OC1CCCC1
YM 976	PDE4	inactive	Phosphodiesterase type IV (PDE4) inhibitor. Exhibits anti-inflammatory activity without emesis.	CCc1ccc2c(-c3cccc(Cl)c3)nc(=O)n(CC)c2n1
Rolipram	PDE4	inactive	Selective cAMP-dependent phosphodiesterase (Type IV) cAMP-dependent inhibitor	COc1ccc(C2CNC(=O)C2)cc1OC1CCCC1
Flavoxate hydrochloride	PDE4	inactive	Phosphodiesterase 4_Enzyme_Antispastic_Metabolism	Cc1c(-c2ccccc2)oc2c(C(=O)OCCN3CCCCC3)cccc2c1=O.Cl
Irsogladine maleate	PDE4	inactive	Phosphodiesterase 4_Enzyme_Antiulcer_Metabolism	Nc1nc(N)nc(-c2cc(Cl)ccc2Cl)n1.O=C(O)C=CC(=O)O
Ibudilast	PDE4	inactive	Phosphodiesterase 4_Enzyme_Anti-inflammatory_Metabolism	CC(C)C(=O)c1c(C(C)C)nn2ccccc12
KF 15832	PDE3/5	increasing	PDE3/5 inhibitor	CC1CC(=O)NN=C1c2ccc3c(NCc4ccccc4)ncnc3c2
Benafentrine dimaleate	PDE3/4	increasing	PDE3/4 inhibitor	COc1cc2[C@@H]3CN(C)CC[C@@H]3N=C(c4ccc(NC(C)=O)cc4)c2cc1OC
Tolafentrine	PDE3/4	increasing	PDE3/4 inhibitor	COc1cc2C3CN(C)CCC3N=C(c4ccc(NS(=O)(=O)c5ccc(C)cc5)cc4)c2cc1OC
Zardaverine	PDE3/4	inactive	PDE3/4 inhibitor	NC(C(=O)O)C(O)c1ccc(O)c(O)c1
TREQUINSIN	PDE3	increasing	Highly potent PDE3 inhibitor	COc1cc2CCn3c(cc(=Nc4c(C)cc(C)cc4C)n(C)c3=O)-c2cc1OC
Trequinsin hydrochloride	PDE3	increasing	Extremely potent inhibitor of PDE3	Cl.COc1c(OC)cc-2c(CCn3c(=O)n(C)c(cc23)=Nc4c(C)cc(C)cc4C)c1
Cilostamide	PDE3	inactive	PDE3 inhibitor	COC(=O)C1=COC(O)C2C(CO)=CCC12
Siguazodan	PDE3	inactive	PDE3 inhibitor	CN(C)CCCN1c2ccccc2Sc2ccccc21.Cl
Cilostazol	PDE3	inactive	PDE3A inhibitor. Also adenosine uptake inhibitor	O=C1CCc2cc(OCCCCc3nnnn3C3CCCCC3)ccc2N1
Cilostamide	PDE3	inactive	cGMP-inhibited phosphodieserase inhibitor (PDE III)	CN(C(=O)CCCOc1ccc2[nH]c(=O)ccc2c1)C1CCCCC1
Enoximone	PDE3	inactive	Selective phosphodiesterase III (PDE III) inhibitor	CSc1ccc(C(=O)c2[nH]c(=O)[nH]c2C)cc1
Milrinone	PDE3	inactive	Phosphodiesterase III inhibitor	Cc1[nH]c(=O)c(C
Olprinone hydrochloride	PDE3	inactive	Selective phosphodiesterase 3 (PDE3) inhibitor.	Cc1[nH]c(=O)c(C
Cilostazol	PDE3	inactive	Phosphodiesterase 3_Enzyme_Anticoagulant_Hematology	O=C1CCc2cc(OCCCCc3nnnn3C3CCCCC3)ccc2N1
Sulmazole	PDE3	inactive	Phosphodiesterase 3_Enzyme_Cardiotonic_Cardiovascular	COc1cc(S(C)=O)ccc1-c1nc2ncccc2[nH]1
Imazodan	PDE2	inactive	Selective phosphodiesterase II (PDEII) inhibitor	O=C1CCC(c2ccc(-n3ccnc3)cc2)=NN1
PF-2545920	PDE10	increasing	Potent and selective PDE10A inhibitor	Cn1cc(c(n1)-c2ccc(OCc3ccc4ccccc4n3)cc2)-c5ccncc5
TAK-063	PDE10	increasing	Selective inhibitor of PDE10A	COc1cn(nc(-c2ccnn2-c3ccccc3)c1=O)-c4ccc(cc4F)-n5cccn5
JNJ-42396302	PDE10	increasing	PDE10A inhibitor	COCCc1ccc(cn1)-c2c(C)nc3c(ccnn23)N4CCOCC4
RG-7203	PDE10	increasing	PDE10A inhibitor	Cn1ncc(C(=O)NCC(C)(C)O)c1C(=O)Nc2ccn3cc(nc3n2)-c4ccccc4
8-Methoxymethyl-3-isobutyl-1-methylxanthine	PDE1	inactive	Selective inhibitor of Ca2+-calmodulin-dependent phosphodiesterase (PDE I)	COCc1nc2c(=O)n(C)c(=O)n(CC(C)C)c2[nH]1
Vinpocetine	PDE1	inactive	Ca2+ /calmodulin-dependent phosphodiesterase1 (PDE1) inhibitor.	CCOC(=O)C1=CC2(CC)CCCN3CCc4c(n1c1ccccc41)C32
